# Supplementary material for: Apoptotic Vesicle Membrane-Mediated Targeted Endothelial Mitochondrial Transplantation-Clearance Therapy for Diabetic Wound Healing
Source: Research (Wash D C). 2026 Jan 16;9:1042. doi: 10.34133/research.1042 (PMC13123279; doi:10.34133/research.1042)
Supplement: Supplementary 1 — Figs. S1 to S6 Movie S1 [file research.1042.f1.zip]

Archive with 8 entries (8 files):
- SI 1.jpg
- SI 2.jpg
- SI 3.jpg
- SI 6.jpg
- SI4.jpg
- SI5.jpg
- Supplementary Figures.docx
- Video S1.mp4
